# Supplementary material for: Chitosan-Based Hydrogels Containing Nystatin and Propolis as a Novel Tool for Candida auris Skin Decolonization
Source: Gels. 2025 Jun 26;11(7):498. doi: 10.3390/gels11070498 (PMC12294422; doi:10.3390/gels11070498)
Supplement: Supplementary file 1 [file gels-11-00498-s001.zip]

Archive with 1 entries (1 files):
- gels-3705186-supplementary.pdf
